# Supplementary material for: Development of a Framework for the Investigation of Speed, Power, and Kinematic Patterns in Para Cross-Country Sit-Skiing: A Case Study of an LW12 Athlete
Source: Front Sports Act Living. 2019 Jul 31;1:4. doi: 10.3389/fspor.2019.00004 (PMC7739709; doi:10.3389/fspor.2019.00004)
Supplement: Supplementary file 1 [file Table_1.XLSX]

## Sheet: Sheet1
	Segment	S1	S2	S3	S4	S5	S6	S7	S8	S9	S10	S11	S12	S13	S14	S15	S16
	Length	92.1866	335.447	71.2809	108.595	42.3518	75.7887	117.646	45.8256	77.9193	156.795	113.041	82.6658	128.328	38.252	269.343	156.688
	Terrain Type	Flat	Uphill	Downhill	Flat	Uphill	Downhill	Flat	Uphill	Flat	Uphill	Downhill	Flat	Downhill	Flat	Downhill	Flat
HR	HIT LAP1	127.25	169.585	174.1	172.105	173.8	174.3	172.412	173.9	173.75	173.885	173.889	173.615	173.714	173	163.8	153.963
	HIT LAP2	167.522	175.466	174	172.2	174.08	174.833	171.048	174.524	177	178.188	177.222	176.077	175.864	172.833	160.143	147.37
	HIT LAP3	168.2	179.277	178.889	177	178.542	180.111	173.545	175.7	178.062	180.984	182.947	180	178.818	175	158.931	146
	LIT LAP1	125.964	153.661	150.545	145.167	148.424	153.75	143.739	146.429	157.947	157.215	153.083	138.619	136.444	127.5	113.059	108.45
	LIT LAP2	126.118	149.538	145.636	136.844	151.824	155.583	138.577	146.133	156.885	154.83	146.538	124.25	121.607	113.714	100.788	103.132
	LIT LAP3	128.379	151.14	148.455	139.214	147.515	156	140.917	144.429	155.45	154.42	138.37	115.68	114.281	116.286	100.969	105.278
% HRpeak	HIT LAP1	65.2564	86.9665	89.2821	88.2591	89.1282	89.3846	88.4163	89.1795	89.1026	89.1719	89.1738	89.0335	89.0842	88.7179	84	78.9554
	HIT LAP2	85.9086	89.9826	89.2308	88.3077	89.2718	89.6581	87.7167	89.4994	90.7692	91.3782	90.8832	90.2959	90.1865	88.6325	82.1245	75.5745
	HIT LAP3	86.2564	91.9369	91.7379	90.7692	91.5598	92.3647	88.9977	90.1026	91.3141	92.8121	93.8192	92.3077	91.7016	89.7436	81.5031	74.8718
	LIT LAP1	64.5971	78.8003	77.2028	74.4444	76.115	78.8462	73.7124	75.0916	80.9987	80.6232	78.5043	71.0867	69.9715	65.3846	57.9789	55.6154
	LIT LAP2	64.6757	76.6864	74.6853	70.1763	77.8582	79.7863	71.0651	74.9402	80.4536	79.3998	75.1479	63.7179	62.3626	58.315	51.6861	52.888
	LIT LAP3	65.8355	77.5075	76.1305	71.3919	75.6488	80	72.265	74.0659	79.7179	79.19	70.9592	59.3231	58.6058	59.6337	51.7788	53.9886
Speed (m/s)	HIT LAP1	4.63249	2.83796	7.34854	5.51242	2.11759	5.2631	6.32507	2.43753	5.09277	2.71741	5.23338	6.3589	6.08189	7.80652	9.03835	5.78183
	HIT LAP2	3.9565	2.52405	8.80011	5.37598	1.54007	8.81264	5.20559	2.33804	5.94804	2.65304	4.97978	6.31036	5.78053	7.80652	9.19259	5.82482
	HIT LAP3	3.74742	2.56262	8.1001	4.60147	1.84138	7.21797	5.22872	2.37438	4.96302	2.70335	5.13823	5.78082	5.85972	6.59517	9.03835	6.12061
	LIT LAP1	3.29238	2.03301	6.48008	4.52478	1.36619	5.41348	4.70585	1.76252	4.10102	2.01019	4.52164	3.93646	4.75288	5.46457	7.69551	3.91719
	LIT LAP2	2.71937	1.72024	6.30804	3.51439	1.24564	5.74157	4.42279	1.60229	2.95149	1.75779	4.46802	4.23927	4.53455	6.71087	7.99237	4.06981
	LIT LAP3	3.20092	1.8782	6.09238	3.7576	1.32764	5.41348	4.72475	1.71631	3.76422	1.78581	4.12558	3.37411	3.99775	6.16967	8.21168	4.35244
% of maximal speed	HIT LAP1	75.1622	71.2753
	HIT LAP2	64.1943	63.3916
	HIT LAP3	60.8019	64.3602
	LIT LAP1	53.4188	51.0591
	LIT LAP2	44.1217	43.2038
	LIT LAP3	51.935	47.171
Power output	HIT LAP1	230.909	239.268
	HIT LAP2	192.237	211.876
	HIT LAP3	180.771	215.223
	LIT LAP1	156.535	169.664
	LIT LAP2	127.262	143.122
	LIT LAP3	151.775	156.497
% of maximal power output	HIT LAP1	91.5349	69.8657
	HIT LAP2	76.205	61.8673
	HIT LAP3	71.6595	62.8446
	LIT LAP1	62.0522	49.5416
	LIT LAP2	50.4481	41.7912
	LIT LAP3	60.1653	45.6967
CR	HIT LAP1	66.7093	60.943	70.7355	58.1841	64.0127	56.9765	59.6408	60.8052	60.3792	58.2347	57.7417	58.2855	60.1376	57.7753	64.0442	61.3402
	HIT LAP2	58.4778	57.2917	65.7946	56.7845	60.9228	53.8443	60.2632	60.2571	60.7562	58.546	54.9016	57.0469	56.7545	55.8406	69.8903	68.6534
	HIT LAP3	59.3983	57.1932	71.0047	58.0947	60.7407	55.8908	58.0262	56.9446	56.1026	59.0935	59.03	59.504	55.0196	63.1939	67.9762	74.406
	LIT LAP1	45.0797	47.2263	74.7124	46.4289	50.7842	41.9568	46.7556	51.1777	41.7316	48.8945	42.5017	45.2554	47.8857	49.3811	71.6086	44.864
	LIT LAP2	43.6337	46.9146	71.6704	46.1542	47.7653	28.9731	42.817	52.1855	44.3318	47.9589	43.2537	45.9128	45.5801	43.5215	65.8099	44.4328
	LIT LAP3	44.3295	46.999	72.2418	43.9058	49.4031	34.8626	45.1435	51.6488	49.2675	46.7273	41.3577	42.4275	62.81	51.5436	72.7319	43.7318
CL	HIT LAP1	4.2288	3.0313	5.9227	5.6559	2.4729	5.4316	6.319	3.2183	4.9973	3.2155	6.4033	6.9329	6.1016	7.1911	8.0037	5.2896
	HIT LAP2	4.5129	2.7569	6.0834	5.4837	2.5482	5.81	5.3794	3.1012	4.7372	2.9363	6.804	6.0215	7.3612	6.3099	6.7034	4.5645
	HIT LAP3	3.9079	2.877	6.1355	5.0364	2.611	5.125	5.5113	3.6888	5.1982	3.0937	5.9646	6.0407	7.0364	5.9717	7.3375	4.9514
	LIT LAP1	4.3649	2.7116	6.0642	5.8458	2.4898	5.4447	6.1392	3.2571	5.7205	2.7438	6.067	5.4959	6.5535	6.1936	5.048	4.4794
	LIT LAP2	3.8072	2.4607	5.2593	4.6484	2.3261	8.6842	5.8686	2.6821	4.3053	2.5538	3.6519	5.8202	7.0393	8.0116	5.8714	4.7025
	LIT LAP3	4.3827	2.502	5.0719	5.7261	2.3161	6.6473	6.1194	2.8113	4.4418	2.656	3.8696	4.8769	5.757	6.5205	5.0592	5.1937
Times	HIT LAP1	19.9	118.2	9.7	19.7	20	14.4	18.6	18.8	15.3	57.7	21.6	13	21.1	4.9	29.8	27.1
	HIT LAP2	23.3	132.9	8.1	20.2	27.5	8.6	22.6	19.6	13.1	59.1	22.7	13.1	22.2	4.9	29.3	26.9
	HIT LAP3	24.6	130.9	8.8	23.6	23	10.5	22.5	19.3	15.7	58	22	14.3	21.9	5.8	29.8	25.6
	LIT LAP1	28	165	11	24	31	14	25	26	19	78	25	21	27	7	35	40
	LIT LAP2	33.9	195	11.3	30.9	34	13.2	26.6	28.6	26.4	89.2	25.3	19.5	28.3	5.7	33.7	38.5
	LIT LAP3	28.8	178.6	11.7	28.9	31.9	14	24.9	26.7	20.7	87.8	27.4	24.5	32.1	6.2	32.8	36
